# Supplementary material for: Characterisation of miRNA Expression in Dental Pulp Cells during Epigenetically-Driven Reparative Processes
Source: Int J Mol Sci. 2023 May 11;24(10):8631. doi: 10.3390/ijms24108631 (PMC10218409; doi:10.3390/ijms24108631)
Supplement: Supplementary file 1 [file ijms-24-08631-s001.zip]

Archive with 1 entries (1 files):
- ijms-2363607-supplementary.pdf
